# Supplementary material for: The Use of the Dynamics of Changes in Table Eggs during Storage to Predict the Age of Eggs Based on Selected Quality Traits
Source: Animals (Basel). 2021 Nov 9;11(11):3192. doi: 10.3390/ani11113192 (PMC8614337; doi:10.3390/ani11113192)
Supplement: Supplementary file 1 [file animals-11-03192-s001.zip]

Archive with 1 entries (1 files):
- animals-1450186-supplementary.pdf
